# Supplementary material for: Deep Learning/Artificial Intelligence and Blood-Based DNA Epigenomic Prediction of Cerebral Palsy
Source: Int J Mol Sci. 2019 Apr 27;20(9):2075. doi: 10.3390/ijms20092075 (PMC6539236; doi:10.3390/ijms20092075)
Supplement: Supplementary file 1 [file ijms-20-02075-s001.zip]

Archive with 7 entries (6 files):
- ijms-437963-supplementary/
- ijms-437963-supplementary/4-CP-Supplementary Table S1.docx
- ijms-437963-supplementary/5-CP-Supplementary Table S2.docx
- ijms-437963-supplementary/6-CP-Supplemental Table S3.docx
- ijms-437963-supplementary/7-CP-Supplementary Table S4.docx
- ijms-437963-supplementary/8-CP Supplementary Table S5.docx
- ijms-437963-supplementary/9-CP Supplementary Methods.docx
